# Supplementary material for: Evaluating the Expression of Candidate Homeobox Genes and Their Role in Local-Site Inflammation in Mucosal Tissue Obtained from Children with Non-Syndromic Cleft Lip and Palate
Source: J Pers Med. 2021 Nov 2;11(11):1135. doi: 10.3390/jpm11111135 (PMC8618679; doi:10.3390/jpm11111135)
Supplement: Supplementary file 1 [file jpm-11-01135-s001.zip]

Archive with 1 entries (1 files):
- jpm-1425000-supplementary.pdf
